# Supplementary material for: In Vitro Modelling of Osteogenesis Imperfecta with Patient-Derived Induced Mesenchymal Stem Cells
Source: Int J Mol Sci. 2024 Mar 18;25(6):3417. doi: 10.3390/ijms25063417 (PMC10970641; doi:10.3390/ijms25063417)
Supplement: Supplementary file 1 [file ijms-25-03417-s001.zip]

Archive with 1 entries (1 files):
- ijms-2897673-supplementary.pdf
